# Supplementary material for: Killing Effect of Bacillus velezensis FZB42 on a Xanthomonas campestris pv. Campestris (Xcc) Strain Newly Isolated from Cabbage Brassica oleracea Convar. Capitata (L.): A Metabolomic Study
Source: Microorganisms. 2021 Jun 29;9(7):1410. doi: 10.3390/microorganisms9071410 (PMC8303752; doi:10.3390/microorganisms9071410)
Supplement: Supplementary file 1 [file microorganisms-09-01410-s001.zip]

Archive with 1 entries (1 files):
- microorganisms-1256696-supplementary.pdf
